# Supplementary material for: Stress-related transcriptomic changes associated with GFP transgene expression and active transgene silencing in plants
Source: Sci Rep. 2024 Jun 10;14:13314. doi: 10.1038/s41598-024-63527-5 (PMC11164987; doi:10.1038/s41598-024-63527-5)
Supplement: Supplementary file 2 — Supplementary Information 2. [file 41598_2024_63527_MOESM2_ESM.xlsx]

## Sheet: Sheet1
Supplementary File 1: Excel file with 8 sheets
Sheet name	Description
Sheet2	mGFP_transcript_DGE
Sheet3	NS vs WT Upregulated genes - DeSeq2 & EdgeR
Sheet4	NS vs WT Downregulated genes - DeSeq2 & EdgeR
Sheet5	OS vs WT Upregulated genes - DeSeq2 & EdgeR
Sheet6	OS vs WT Downregulated genes - DeSeq2 & EdgeR
Sheet7	SS vs WT Upregulated genes - DeSeq2 & EdgeR
Sheet8	SS vs WT Downregulated genes - DeSeq2 & EdgeR
Sheet9	OS vs SS Up- and Down- regulated genes - DeSeq2 & EdgeR

## Sheet: Sheet2
GFP_DGE
DESeq2	Id	wt1	wt2	wt3	wt4	os1	os2	os3	os5	ns1	ns2	ns3	ns4	ss1	ss2	ss3	ss4	norm.wt1	norm.wt2	norm.wt3	norm.wt4	norm.os1	norm.os2	norm.os3	norm.os5	norm.ns1	norm.ns2	norm.ns3	norm.ns4	norm.ss1	norm.ss2	norm.ss3	norm.ss4	baseMean	WildType	OngoingSilencing	NonSilenced	SystemicSilenced	FoldChange	log2FoldChange	stat	pvalue	padj	dispGeneEst	dispFit	dispMAP	dispersion	betaConv	maxCooks
SsvsWT	mGFP4	6	3	3	9	4176	6841	2276	4569	9901	8855	10467	8021	329	311	377	308	6	3	3	9	4170	6511	2131	4307	10267	9695	9353	8985	283	296	345	280	3540.15	5	4280	9575	301	56.456	5.819	15.128	1.05616e-51	2.52581e-47	0.0701	0.0204	0.0453	0.0453	TRUE	0.1035
OsvsWT	mGFP4	6	3	3	9	4176	6841	2276	4569	9901	8855	10467	8021	329	311	377	308	6	3	3	9	4170	6511	2131	4307	10267	9695	9353	8985	283	296	345	280	3540.15	5	4280	9575	301	802.887	9.649	25.209	3.15393e-140	4.49719e-136	0.0701	0.0204	0.0453	0.0453	TRUE	0.1035
NsvsWT	mGFP4	6	3	3	9	4176	6841	2276	4569	9901	8855	10467	8021	329	311	377	308	6	3	3	9	4170	6511	2131	4307	10267	9695	9353	8985	283	296	345	280	3540.15	5	4280	9575	301	1796.39	10.811	28.251	1.3954e-175	2.32682e-171	0.0701	0.0204	0.0453	0.0453	TRUE	0.1035
edgeR	Id	wt1	wt2	wt3	wt4	os1	os2	os3	os5	ns1	ns2	ns3	ns4	ss1	ss2	ss3	ss4	norm.wt1	norm.wt2	norm.wt3	norm.wt4	norm.os1	norm.os2	norm.os3	norm.os5	norm.ns1	norm.ns2	norm.ns3	norm.ns4	norm.ss1	norm.ss2	norm.ss3	norm.ss4	baseMean	WildType	OngoingSilencing	NonSilenced	SystemicSilenced	FC	log2FoldChange	pvalue	padj	tagwise.dispersion	trended.dispersion
SsvsWT	mGFP4	6	3	3	9	4176	6841	2276	4569	9901	8855	10467	8021	329	311	377	308	6	3	3	9	4289	6683	2209	4438	10485	9936	9583	9206	288	303	357	287	3630.23	5	4405	9802	309	55.32	5.79	6.53266e-63	1.97195e-58	0.0518	0.0352
OsvsWT	mGFP4	6	3	3	9	4176	6841	2276	4569	9901	8855	10467	8021	329	311	377	308	6	3	3	9	4289	6683	2209	4438	10485	9936	9583	9206	288	303	357	287	3630.23	5	4405	9802	309	789.263	9.624	2.91313e-148	8.79356e-144	0.0518	0.0352
NsvsWT	mGFP4	6	3	3	9	4176	6841	2276	4569	9901	8855	10467	8021	329	311	377	308	6	3	3	9	4289	6683	2209	4438	10485	9936	9583	9206	288	303	357	287	3630.23	5	4405	9802	309	1756.5	10.778	5.91921e-175	1.78677e-170	0.0518	0.0352

## Sheet: Sheet3
DeSeq2 & EdgeR combined results for DEGs
Id	wt1	wt2	wt3	wt4	ns1	ns2	ns3	ns4	log2FoldChange	pvalue	padj	Blast-Hit-Accession	Human-Readable-Description	Interpro-ID (Description)	Gene-Ontology-ID (Name)
Niben101Scf17372g01008.1	1	2	2	0	38	26	33	55	4.96	2.71556e-11	9.05585e-08	sp|Q9LIG2|RLK6_ARATH	Receptor-like protein kinase	IPR011009 (Protein kinase-like domain)	GO:0004672 (protein kinase activity), GO:0004674 (protein serine/threonine kinase activity), GO:0005524 (ATP binding), GO:0006468 (protein phosphorylation), GO:0016772 (transferase activity, transferring phosphorus-containing groups)
Niben101Scf18822g02009.1	14	3	9	22	108	53	69	15	2.369	0.0014358	0.0422567	sp|O65572|CCD1_ARATH	Carotenoid 9,10(9',10')-cleavage dioxygenase 1	IPR004294 (Carotenoid oxygenase)	NA
Niben101Scf15366g00017.1	41	19	22	6	92	68	79	111	2.028	6.03256e-08	3.77289e-05	AT1G61800.1	glucose-6-phosphate/phosphate translocator 2 LENGTH=388	IPR004696 (Triose phosphate/phosphoenolpyruvate translocator), IPR004853 (Triose-phosphate transporter domain)	GO:0005215 (transporter activity), GO:0006810 (transport), GO:0016020 (membrane), GO:0016021 (integral component of membrane)
Niben101Scf01578g00012.1	22	10	53	55	144	133	168	96	1.979	9.62977e-09	8.02834e-06	gb|KEH28241.1|	GASA/GAST/Snakin [Medicago truncatula]	NA	NA
Niben101Scf00960g11004.1	5	11	15	17	40	37	21	49	1.668	0.000286188	0.0152457	sp|O04722|SUT21_ARATH	Sulfate transporter 2.1	IPR001902 (Sulphate anion transporter), IPR030402 (Sulfate transporter N-terminal domain with GLY motif)	GO:0008271 (secondary active sulfate transmembrane transporter activity), GO:0008272 (sulfate transport), GO:0015116 (sulfate transmembrane transporter activity), GO:0016020 (membrane), GO:0016021 (integral component of membrane), GO:0055085 (transmembrane transport)
Niben101Scf04436g11006.1	11	12	24	24	28	58	37	81	1.587	0.000213626	0.0123395	emb|CDY05674.1|	BnaC02g38630D [Brassica napus]	IPR029068 (Glyoxalase/Bleomycin resistance protein/Dihydroxybiphenyl dioxygenase)	NA
Niben101Scf03914g01010.1	5	20	25	17	53	54	66	17	1.494	0.000350517	0.0174985	AT2G27820.1	prephenate dehydratase 1 LENGTH=424	IPR001086 (Prephenate dehydratase), IPR002912 (ACT domain)	GO:0004664 (prephenate dehydratase activity), GO:0008152 (metabolic process), GO:0009094 (L-phenylalanine biosynthetic process), GO:0016597 (amino acid binding)

## Sheet: Sheet4
DeSeq2 & EdgeR combined results for DEGs
Id	wt1	wt2	wt3	wt4	ns1	ns2	ns3	ns4	log2FoldChange	pvalue	padj	Blast-Hit-Accession	Human-Readable-Description	Interpro-ID (Description)	Gene-Ontology-ID (Name)
Niben101Scf03870g01016.1	182	269	146	239	0	0	0	0	-10.144	2.11619e-21	3.52854e-17	AT1G69780.1	Homeobox-leucine zipper protein family LENGTH=294	IPR003106 (Leucine zipper, homeobox-associated), IPR009057 (Homeodomain-like)	GO:0003677 (DNA binding), GO:0003700 (sequence-specific DNA binding transcription factor activity), GO:0005634 (nucleus), GO:0006355 (regulation of transcription, DNA-templated), GO:0043565 (sequence-specific DNA binding)
Niben101Scf01084g01009.1	138	425	75	70	1	13	0	11	-4.774	0.000371693	0.018282	gb|AAA34117.1|	mRNA inducible by salicylic acid or by TMV during systemic acquired resistance response' [Nicotiana tabacum] gb|AAB24788.1| systemic acquired resistance gene SAR8.2a product [Nicotiana tabacum=tobacco, Xanthi nc, TMV-inoculated plants, Peptide, 95 aa]	IPR004297 (Systemic acquired resistance protein SAR)	NA
Niben101Scf01084g03003.1	772	2423	925	1203	53	153	93	20	-4.082	1.28529e-08	9.74133e-06	NA	Unknown protein	IPR004297 (Systemic acquired resistance protein SAR)	NA
Niben101Scf03993g05005.1	56	222	52	65	16	19	8	12	-2.85	0.00091159	0.0319608	sp|B9SBU9|TPS5_RICCO	Terpene synthase 5	IPR008930 (Terpenoid cyclases/protein prenyltransferase alpha-alpha toroid), IPR008949 (Isoprenoid synthase domain)	GO:0000287 (magnesium ion binding), GO:0008152 (metabolic process), GO:0010333 (terpene synthase activity), GO:0016829 (lyase activity)
Niben101Scf09044g01012.1	252	479	394	278	68	66	54	22	-2.742	4.9977e-09	4.90186e-06	sp|P81370|TLP_ACTDE	Thaumatin-like protein	IPR001938 (Thaumatin)	NA
Niben101Scf04240g03001.1	81	148	41	95	12	30	17	7	-2.473	6.50882e-08	3.77289e-05	sp|Q01440|GTR1_LEIDO	Membrane transporter D1	IPR005828 (General substrate transporter), IPR020846 (Major facilitator superfamily domain)	GO:0005215 (transporter activity), GO:0016020 (membrane), GO:0016021 (integral component of membrane), GO:0022857 (transmembrane transporter activity), GO:0022891 (substrate-specific transmembrane transporter activity), GO:0055085 (transmembrane transport)
Niben101Scf01959g01001.1	159	94	171	99	20	20	40	15	-2.464	4.64013e-09	4.83559e-06	ref|NP_001047761.1|	product [Oryza sativa Japonica Group]	NA	NA
Niben101Scf11646g03020.1	84	69	85	83	31	13	16	0	-2.417	1.1473e-07	5.46575e-05	sp|Q00391|FRHB_METVO	Coenzyme F420 hydrogenase subunit beta	IPR007516 (Coenzyme F420 hydrogenase/dehydrogenase beta subunit, N-terminal), IPR007525 (Coenzyme F420 hydrogenase/dehydrogenase beta subunit, C-terminal), IPR011254 (Prismane-like)	GO:0003824 (catalytic activity), GO:0016491 (oxidoreductase activity), GO:0055114 (oxidation-reduction process)
Niben101Scf07528g00003.1	91	64	76	48	6	12	35	5	-2.307	2.08865e-07	8.70652e-05	sp|Q6MFZ5|TRI39_RAT	E3 ubiquitin-protein ligase TRIM39	IPR013083 (Zinc finger, RING/FYVE/PHD-type)	GO:0005515 (protein binding), GO:0008270 (zinc ion binding)
Niben101Scf00369g13007.1	307	362	386	314	24	79	142	51	-2.235	1.21495e-13	6.7527e-10	AT1G56220.3	Dormancy/auxin associated family protein LENGTH=140	IPR008406 (Dormancyauxin associated)	NA
Niben101Scf00472g06013.1	214	179	252	203	54	24	30	68	-2.222	1.67565e-14	1.39699e-10	sp|Q9U2A9|BOP1_CAEEL	Ribosome biogenesis protein BOP1 homolog	IPR012953 (BOP1, N-terminal domain), IPR015943 (WD40/YVTN repeat-like-containing domain), IPR028598 (WD repeat BOP1/Erb1)	GO:0005515 (protein binding), GO:0006364 (rRNA processing), GO:0042254 (ribosome biogenesis)
Niben101Scf06583g03008.1	28	174	46	69	21	20	24	9	-2.147	7.58251e-05	0.00648363	sp|O34392|YTRE_BACSU	ABC transporter ATP-binding protein YtrE	IPR003439 (ABC transporter-like), IPR013525 (ABC-2 type transporter), IPR013581 (Plant PDR ABC transporter associated), IPR027417 (P-loop containing nucleoside triphosphate hydrolase), IPR029481 (ABC-transporter extracellular N-terminal domain)	GO:0005524 (ATP binding), GO:0016020 (membrane), GO:0016887 (ATPase activity)
Niben101Scf02982g01023.1	152	125	250	140	27	44	60	22	-2.119	1.16442e-09	1.76505e-06	sp|Q9LCQ4|DNAJ_BRECH	Chaperone protein DnaJ	IPR001623 (DnaJ domain)	NA
Niben101Scf07942g00002.1	39	165	57	67	17	20	20	21	-2.088	3.12687e-05	0.00361236	sp|D2XNQ8|FLOT1_MEDTR	Flotillin-like protein 1	IPR001107 (Band 7 protein)	NA
Niben101Scf10763g00008.1	222	118	232	200	53	50	71	18	-2.006	0.000410034	0.0193545	AT4G27450.1	Aluminium induced protein with YGL and LRDR motifs LENGTH=250	IPR024286 (Domain of unknown function DUF3700), IPR029055 (Nucleophile aminohydrolases, N-terminal)	NA
Niben101Scf07123g00019.1	227	180	266	158	31	46	77	64	-1.916	8.00421e-11	1.9066e-07	sp|Q04739|GAL83_YEAST	SNF1 protein kinase subunit beta-3	IPR006828 (Association with the SNF1 complex (ASC) domain), IPR014756 (Immunoglobulin E-set), IPR030067 (SNF1-related protein kinase regulatory subunit beta-1)	GO:0005515 (protein binding), GO:0009744 (response to sucrose), GO:0043562 (cellular response to nitrogen levels)
Niben101Scf02245g00008.1	52	75	55	96	29	16	22	9	-1.873	6.3842e-06	0.00125236	AT5G37770.1	EF hand calcium-binding protein family LENGTH=161	IPR011992 (EF-hand domain pair), IPR028974 (TSP type-3 repeat)	GO:0005509 (calcium ion binding)
Niben101Scf00912g02003.1	116	29	73	47	8	30	28	6	-1.863	0.0003759	0.0184346	AT3G10600.1	cationic amino acid transporter 7 LENGTH=584	IPR002293 (Amino acid/polyamine transporter I), IPR029485 (Cationic amino acid transporter, C-terminal)	GO:0003333 (amino acid transmembrane transport), GO:0015171 (amino acid transmembrane transporter activity), GO:0016020 (membrane)
Niben101Scf08057g00006.1	59	145	44	87	36	36	10	10	-1.852	0.000203191	0.0119718	sp|Q9LQU4|PCR2_ARATH	Protein PLANT CADMIUM RESISTANCE 2	IPR006461 (Uncharacterised protein family Cys-rich)	NA
Niben101Scf05279g05006.1	73	144	44	92	15	38	22	25	-1.81	3.8488e-05	0.00403616	sp|Q8LGG8|USPAL_ARATH	Universal stress protein A-like protein	IPR014729 (Rossmann-like alpha/beta/alpha sandwich fold)	GO:0006950 (response to stress)
Niben101Scf02153g02002.1	126	61	118	72	30	24	42	12	-1.8	8.6282e-08	4.3596e-05	sp|Q2Y9Y7|BIOH_NITMU	Pimeloyl-[acyl-carrier protein] methyl ester esterase	IPR029058 (Alpha/Beta hydrolase fold)	NA
Niben101Scf07019g00004.1	217	149	241	216	50	43	108	39	-1.79	8.96224e-10	1.49436e-06	sp|Q1QSX1|DNAJ_CHRSD	Chaperone protein DnaJ	IPR001623 (DnaJ domain)	NA
Niben101Scf01238g01006.1	61	49	60	49	24	14	15	10	-1.779	1.69953e-07	7.65892e-05	gb|AGT97382.1|	EG5651 [Manihot esculenta]	NA	NA
Niben101Scf00163g15011.1	223	183	136	249	44	80	82	26	-1.772	0.000346705	0.0173955	NA	Unknown protein	NA	NA
Niben101Scf00148g00004.1	235	197	219	162	59	42	114	29	-1.769	8.21678e-07	0.000265784	AT5G62360.1	Plant invertase/pectin methylesterase inhibitor superfamily protein LENGTH=203	IPR006501 (Pectinesterase inhibitor domain)	GO:0004857 (enzyme inhibitor activity), GO:0030599 (pectinesterase activity)
Niben101Scf19584g00018.1	50	28	97	54	9	10	45	6	-1.75	0.000404686	0.0193038	sp|Q39644|LEA5_CITSI	Late embryogenesis abundant protein Lea5	IPR004926 (Late embryogenesis abundant protein, LEA-5)	GO:0006950 (response to stress)
Niben101Scf01232g03010.1	113	82	150	82	42	32	34	18	-1.74	2.13017e-06	0.000546438	AT5G52570.1	beta-carotene hydroxylase 2 LENGTH=303	IPR006694 (Fatty acid hydroxylase)	GO:0005506 (iron ion binding), GO:0006633 (fatty acid biosynthetic process), GO:0016491 (oxidoreductase activity), GO:0055114 (oxidation-reduction process)
Niben101Scf03925g01009.1	65	71	28	47	15	20	29	1	-1.739	0.000315684	0.0164491	sp|Q9FN94|RLK7_ARATH	Receptor-like protein kinase	IPR001611 (Leucine-rich repeat)	GO:0005515 (protein binding)
Niben101Scf03990g00010.1	159	318	232	160	56	71	110	31	-1.731	1.18818e-08	9.43411e-06	sp|Q42580|PER21_ARATH	Peroxidase 21	IPR010255 (Haem peroxidase)	GO:0004601 (peroxidase activity), GO:0006979 (response to oxidative stress), GO:0020037 (heme binding), GO:0055114 (oxidation-reduction process)
Niben101Scf00108g00004.1	127	83	161	86	24	20	56	38	-1.721	7.47884e-08	4.02265e-05	sp|P48981|BGAL_MALDO	Beta-galactosidase	IPR001944 (Glycoside hydrolase, family 35), IPR017853 (Glycoside hydrolase superfamily)	GO:0004553 (hydrolase activity, hydrolyzing O-glycosyl compounds), GO:0005975 (carbohydrate metabolic process)
Niben101Scf00176g06017.1	66	36	98	39	12	24	29	7	-1.721	6.00242e-05	0.00543937	sp|Q9V429|THIO2_DROME	Thioredoxin-2	IPR005746 (Thioredoxin), IPR012336 (Thioredoxin-like fold)	GO:0006662 (glycerol ether metabolic process), GO:0015035 (protein disulfide oxidoreductase activity), GO:0045454 (cell redox homeostasis)
Niben101Scf03772g02010.1	73	65	89	31	19	21	25	14	-1.698	8.84828e-05	0.00723217	AT4G17370.1	Oxidoreductase family protein LENGTH=368	IPR004104 (Oxidoreductase, C-terminal), IPR016040 (NAD(P)-binding domain)	GO:0008152 (metabolic process), GO:0016491 (oxidoreductase activity), GO:0055114 (oxidation-reduction process)
Niben101Scf07987g01001.1	89	45	53	54	21	23	19	11	-1.679	3.92667e-05	0.00409208	sp|Q84MB3|ACCH1_ARATH	1-aminocyclopropane-1-carboxylate oxidase homolog 1	IPR005123 (Oxoglutarate/iron-dependent dioxygenase), IPR026992 (Non-haem dioxygenase N-terminal domain), IPR027443 (Isopenicillin N synthase-like)	GO:0016491 (oxidoreductase activity), GO:0016706 (oxidoreductase activity, acting on paired donors, with incorporation or reduction of molecular oxygen, 2-oxoglutarate as one donor, and incorporation of one atom each of oxygen into both donors), GO:0055114 (oxidation-reduction process)
Niben101Scf05298g06005.1	2156	980	1701	1317	406	493	669	346	-1.672	2.40345e-05	0.00313087	AT1G56220.3	Dormancy/auxin associated family protein LENGTH=140	IPR008406 (Dormancyauxin associated)	NA
Niben101Scf02340g01003.1	375	270	471	365	91	104	195	79	-1.665	1.12805e-07	5.46575e-05	AT4G27450.1	Aluminium induced protein with YGL and LRDR motifs LENGTH=250	IPR024286 (Domain of unknown function DUF3700), IPR029055 (Nucleophile aminohydrolases, N-terminal)	NA
Niben101Scf08508g02011.1	105	77	82	131	13	45	47	20	-1.652	2.39329e-06	0.000588601	sp|Q9LEX0|P2A13_ARATH	F-box protein PP2-A13	IPR001810 (F-box domain), IPR025886 (Phloem protein 2-like)	GO:0005515 (protein binding)
Niben101Scf10767g03010.1	73	79	113	120	52	6	45	23	-1.62	0.000569764	0.0240513	sp|Q6K7E6|ERF1_ORYSJ	Ethylene-responsive transcription factor 1	IPR015300 (DNA-binding pseudobarrel domain), IPR016177 (DNA-binding domain)	GO:0003677 (DNA binding), GO:0003700 (sequence-specific DNA binding transcription factor activity), GO:0006355 (regulation of transcription, DNA-templated)
Niben101Scf08799g00001.1	95	234	83	147	42	49	58	39	-1.59	4.5973e-06	0.000958193	gb|ACZ64224.1|	RPM1 interacting protein 4 transcript 2 [Lactuca saligna]	IPR008700 (Pathogenic type III effector avirulence factor Avr cleavage site)	NA
Niben101Scf01999g03013.1	97	51	63	129	24	24	52	16	-1.561	3.28867e-05	0.00368022	ref|XP_003624917.1|	Two-component response regulator ARR1 [Medicago truncatula] gb|ABN09175.1| Homeodomain-related [Medicago truncatula] gb|AES81135.1| MYB-like transcription factor family protein [Medicago truncatula]	IPR009057 (Homeodomain-like)	GO:0003677 (DNA binding), GO:0003682 (chromatin binding)
Niben101Scf03352g01001.1	51	69	130	30	19	29	29	17	-1.558	0.000145244	0.00966344	sp|Q05085|PTR7_ARATH	Protein NRT1/ PTR FAMILY 6.3	IPR000109 (Proton-dependent oligopeptide transporter family), IPR020846 (Major facilitator superfamily domain)	GO:0005215 (transporter activity), GO:0006810 (transport), GO:0006857 (oligopeptide transport), GO:0016020 (membrane)
Niben101Scf01836g00002.1	554	797	895	830	255	313	371	121	-1.545	0.000179589	0.0109287	sp|P24806|XTH24_ARATH	Xyloglucan endotransglucosylase/hydrolase protein 24	IPR013320 (Concanavalin A-like lectin/glucanase domain), IPR016455 (Xyloglucan endotransglucosylase/hydrolase)	GO:0004553 (hydrolase activity, hydrolyzing O-glycosyl compounds), GO:0005618 (cell wall), GO:0005975 (carbohydrate metabolic process), GO:0006073 (cellular glucan metabolic process), GO:0016762 (xyloglucan:xyloglucosyl transferase activity), GO:0048046 (apoplast)
Niben101Scf00726g02003.1	71	70	69	82	21	33	34	12	-1.542	2.82639e-06	0.000660143	AT4G34980.1	subtilisin-like serine protease 2 LENGTH=764	IPR015500 (Peptidase S8, subtilisin-related)	GO:0004252 (serine-type endopeptidase activity), GO:0006508 (proteolysis)
Niben101Scf02363g00015.1	188	128	368	226	51	75	121	67	-1.52	7.54549e-07	0.000256762	sp|P48980|BGAL_SOLLC	Beta-galactosidase	IPR000922 (D-galactoside/L-rhamnose binding SUEL lectin domain), IPR001944 (Glycoside hydrolase, family 35), IPR017853 (Glycoside hydrolase superfamily)	GO:0004553 (hydrolase activity, hydrolyzing O-glycosyl compounds), GO:0005975 (carbohydrate metabolic process), GO:0030246 (carbohydrate binding)
Niben101Scf16098g00019.1	76	58	64	101	27	21	35	21	-1.513	8.32437e-08	4.33752e-05	sp|Q9SV13|SUT31_ARATH	Sulfate transporter 3.1	IPR001902 (Sulphate anion transporter), IPR030402 (Sulfate transporter N-terminal domain with GLY motif)	GO:0008271 (secondary active sulfate transmembrane transporter activity), GO:0008272 (sulfate transport), GO:0015116 (sulfate transmembrane transporter activity), GO:0016020 (membrane), GO:0016021 (integral component of membrane), GO:0055085 (transmembrane transport)
Niben101Scf05294g00031.1	43	49	69	35	7	25	13	22	-1.502	0.000837948	0.0307188	sp|Q5ZMW3|API5_CHICK	Apoptosis inhibitor 5	IPR008383 (Apoptosis inhibitory 5)	NA
Niben101Scf00454g04003.1	249	480	275	371	133	75	110	167	-1.489	2.26903e-07	9.07147e-05	sp|Q40476|ERF1_TOBAC	Ethylene-responsive transcription factor 1	IPR016177 (DNA-binding domain)	GO:0003677 (DNA binding), GO:0003700 (sequence-specific DNA binding transcription factor activity), GO:0006355 (regulation of transcription, DNA-templated)
Niben101Scf01008g01008.1	4024	2908	4817	3050	1076	1318	2136	791	-1.483	0.000104768	0.00772964	AT2G33830.2	Dormancy/auxin associated family protein LENGTH=108	IPR008406 (Dormancyauxin associated)	NA

## Sheet: Sheet5
DeSeq2 & EdgeR combined results for DEGs
Id	wt1	wt2	wt3	wt4	os1	os2	os3	os4	log2FoldChange	pvalue	padj	Blast-Hit-Accession	Human-Readable-Description	Interpro-ID (Description)	Gene-Ontology-ID (Name)
Niben101Scf01578g00012.1	22	10	53	55	72	190	119	103	1.718	6.63523e-07	0.00052562	gb|KEH28241.1|	GASA/GAST/Snakin [Medicago truncatula]	NA	NA
Niben101Scf04133g01027.1	25	24	44	72	115	148	67	178	1.546	1.65331e-05	0.00586647	sp|P56069|METB_HELPY	Cystathionine gamma-synthase	IPR000277 (Cys/Met metabolism, pyridoxal phosphate-dependent enzyme), IPR015424 (Pyridoxal phosphate-dependent transferase)	GO:0003824 (catalytic activity), GO:0030170 (pyridoxal phosphate binding)
Niben101Scf02832g01021.1	30	37	42	44	111	99	130	103	1.445	5.41692e-09	1.5448e-05	sp|Q9FGQ7|CCD32_ARATH	Cyclin-D3-2	IPR013763 (Cyclin-like)	GO:0005634 (nucleus)

## Sheet: Sheet6
DeSeq2 & EdgeR combined results for DEGs
Id	wt1	wt2	wt3	wt4	os1	os2	os3	os4	log2FoldChange	pvalue	padj	Blast-Hit-Accession	Human-Readable-Description	Interpro-ID (Description)	Gene-Ontology-ID (Name)
Niben101Scf03870g01016.1	182	269	146	239	0	0	0	0	-10.253	7.85573e-22	1.12015e-17	AT1G69780.1	Homeobox-leucine zipper protein family LENGTH=294	IPR003106 (Leucine zipper, homeobox-associated), IPR009057 (Homeodomain-like)	GO:0003677 (DNA binding), GO:0003700 (sequence-specific DNA binding transcription factor activity), GO:0005634 (nucleus), GO:0006355 (regulation of transcription, DNA-templated), GO:0043565 (sequence-specific DNA binding)
Niben101Scf08799g00001.1	95	234	83	147	39	37	31	60	-1.862	9.4975e-08	0.000124726	gb|ACZ64224.1|	RPM1 interacting protein 4 transcript 2 [Lactuca saligna]	IPR008700 (Pathogenic type III effector avirulence factor Avr cleavage site)	NA
Niben101Scf00472g06013.1	214	179	252	203	49	60	60	81	-1.849	7.27666e-11	2.60127e-07	sp|Q9U2A9|BOP1_CAEEL	Ribosome biogenesis protein BOP1 homolog	IPR012953 (BOP1, N-terminal domain), IPR015943 (WD40/YVTN repeat-like-containing domain), IPR028598 (WD repeat BOP1/Erb1)	GO:0005515 (protein binding), GO:0006364 (rRNA processing), GO:0042254 (ribosome biogenesis)
Niben101Scf02982g01023.1	152	125	250	140	34	52	65	54	-1.786	1.92047e-07	0.000210646	sp|Q9LCQ4|DNAJ_BRECH	Chaperone protein DnaJ	IPR001623 (DnaJ domain)	NA
Niben101Scf01959g01001.1	159	94	171	99	29	27	49	62	-1.731	2.2543e-05	0.00701598	ref|NP_001047761.1|	product [Oryza sativa Japonica Group]	NA	NA
Niben101Scf09044g01012.1	252	479	394	278	71	80	196	116	-1.713	0.000215227	0.0267633	sp|P81370|TLP_ACTDE	Thaumatin-like protein	IPR001938 (Thaumatin)	NA
Niben101Scf16105g00008.1	101	210	67	221	54	38	67	57	-1.582	2.63036e-05	0.00798006	ref|XP_002523552.1|	conserved hypothetical protein [Ricinus communis] gb|EEF38891.1| conserved hypothetical protein [Ricinus communis]	NA	NA
Niben101Scf08508g02011.1	105	77	82	131	25	34	37	54	-1.486	1.74432e-05	0.00586647	sp|Q9LEX0|P2A13_ARATH	F-box protein PP2-A13	IPR001810 (F-box domain), IPR025886 (Phloem protein 2-like)	GO:0005515 (protein binding)

## Sheet: Sheet7
DeSeq2 & EdgeR combined results for DEGs
Id	wt1	wt2	wt3	wt4	ss1	ss2	ss3	ss4	log2FoldChange	pvalue	padj	Blast-Hit-Accession	Human-Readable-Description	Interpro-ID (Description)	Gene-Ontology-ID (Name)
Niben101Scf17372g01008.1	1	2	2	0	39	59	64	28	5.091	7.21937e-12	1.56949e-08	sp|Q9LIG2|RLK6_ARATH	Receptor-like protein kinase	IPR011009 (Protein kinase-like domain)	GO:0004672 (protein kinase activity), GO:0004674 (protein serine/threonine kinase activity), GO:0005524 (ATP binding), GO:0006468 (protein phosphorylation), GO:0016772 (transferase activity, transferring phosphorus-containing groups)
Niben101Scf14799g00019.1	6	0	2	6	12	17	36	36	2.71	9.05603e-05	0.0134396	gb|ABF95053.1|	expressed protein [Oryza sativa Japonica Group] gb|EEE58722.1| hypothetical protein OsJ_10184 [Oryza sativa Japonica Group]	NA	NA
Niben101Scf16114g01007.1	8	9	5	4	57	26	30	21	2.181	3.07592e-06	0.00114977	sp|Q8RVQ5|SEC10_ARATH	Exocyst complex component SEC10	IPR009976 (Exocyst complex component Sec10-like)	GO:0005737 (cytoplasm), GO:0006887 (exocytosis), GO:0048278 (vesicle docking)
Niben101Scf00715g01008.1	5	0	3	12	31	12	35	23	2.179	0.000167938	0.0194013	emb|CDX79350.1|	BnaC06g19530D [Brassica napus]	NA	NA
Niben101Scf02275g02002.1	2	7	14	7	29	52	26	27	2.009	2.51434e-05	0.00551632	AT3G12600.1	nudix hydrolase homolog 16 LENGTH=180	IPR015797 (NUDIX hydrolase domain-like)	GO:0016787 (hydrolase activity)
Niben101Scf00960g11004.1	5	11	15	17	63	80	17	52	1.985	1.31095e-05	0.00349449	sp|O04722|SUT21_ARATH	Sulfate transporter 2.1	IPR001902 (Sulphate anion transporter), IPR030402 (Sulfate transporter N-terminal domain with GLY motif)	GO:0008271 (secondary active sulfate transmembrane transporter activity), GO:0008272 (sulfate transport), GO:0015116 (sulfate transmembrane transporter activity), GO:0016020 (membrane), GO:0016021 (integral component of membrane), GO:0055085 (transmembrane transport)
Niben101Scf03091g00008.1	20	8	20	18	72	44	95	61	1.888	1.65533e-06	0.000776187	sp|Q9LVQ0|PME31_ARATH	Pectinesterase 31	IPR011050 (Pectin lyase fold/virulence factor)	GO:0005618 (cell wall), GO:0030599 (pectinesterase activity), GO:0042545 (cell wall modification)
Niben101Scf01578g00012.1	22	10	53	55	177	129	153	101	1.854	7.56092e-08	6.9543e-05	gb|KEH28241.1|	GASA/GAST/Snakin [Medicago truncatula]	NA	NA
Niben101Scf05688g11014.1	11	4	20	4	42	30	37	33	1.711	4.01068e-05	0.00761201	sp|Q96GG9|DCNL1_HUMAN	DCN1-like protein 1	IPR009060 (UBA-like), IPR014764 (Defective-in-cullin neddylation protein)	GO:0005515 (protein binding)
Niben101Scf04044g13016.1	8	9	16	15	30	53	55	27	1.634	9.62214e-05	0.0140307	sp|O80443|GDL46_ARATH	GDSL esterase/lipase	IPR013830 (SGNH hydrolase-type esterase domain)	GO:0006629 (lipid metabolic process), GO:0016788 (hydrolase activity, acting on ester bonds)
Niben101Scf04981g00002.1	3	7	13	10	25	30	21	34	1.58	0.00053273	0.0434802	sp|Q4UZH5|PUR7_XANC8	Phosphoribosylaminoimidazole-succinocarboxamide synthase	IPR013816 (ATP-grasp fold, subdomain 2), IPR028923 (SAICAR synthetase/ADE2, N-terminal)	GO:0004639 (phosphoribosylaminoimidazolesuccinocarboxamide synthase activity), GO:0005524 (ATP binding), GO:0006164 (purine nucleotide biosynthetic process)
Niben101Scf26250g00001.1	11	11	10	7	21	21	48	40	1.572	0.000435701	0.0383064	sp|Q80V62|FACD2_MOUSE	Fanconi anemia group D2 protein homolog	IPR016024 (Armadillo-type fold), IPR029448 (Fanconi anaemia protein FANCD2)	GO:0005488 (binding), GO:0006281 (DNA repair)
Niben101Scf04133g01027.1	25	24	44	72	182	59	138	168	1.562	1.31514e-05	0.00349449	sp|P56069|METB_HELPY	Cystathionine gamma-synthase	IPR000277 (Cys/Met metabolism, pyridoxal phosphate-dependent enzyme), IPR015424 (Pyridoxal phosphate-dependent transferase)	GO:0003824 (catalytic activity), GO:0030170 (pyridoxal phosphate binding)
Niben101Scf01428g00005.1	11	22	10	19	43	61	65	28	1.497	0.000660389	0.0490451	sp|Q9SX26|PCR12_ARATH	Protein PLANT CADMIUM RESISTANCE 12	IPR006461 (Uncharacterised protein family Cys-rich)	NA

## Sheet: Sheet8
DeSeq2 & EdgeR combined results for DEGs
Id	wt1	wt2	wt3	wt4	ss1	ss2	ss3	ss4	log2FoldChange	pvalue	padj	Blast-Hit-Accession	Human-Readable-Description	Interpro-ID (Description)
Niben101Scf03870g01016.1	182	269	146	239	0	1	1	0	-8.53	4.19656e-49	1.26673e-44	AT1G69780.1	Homeobox-leucine zipper protein family LENGTH=294	IPR003106 (Leucine zipper, homeobox-associated), IPR009057 (Homeodomain-like)
Niben101Scf03893g02007.1	51	16	18	55	7	0	1	2	-3.898	2.4869e-07	0.000242152	sp|Q9SSK5|MLP43_ARATH	MLP-like protein 43	IPR000916 (Bet v I domain), IPR023393 (START-like domain)	GO:0006952 (defense response), GO:0009607 (response to biotic stimulus)
Niben101Scf06026g01003.1	20	15	13	19	3	0	2	3	-3.139	6.00107e-08	6.96701e-05	sp|Q9ZUU0|WRK44_ARATH	WRKY transcription factor 44	IPR003657 (DNA-binding WRKY)	GO:0003700 (sequence-specific DNA binding transcription factor activity), GO:0006355 (regulation of transcription, DNA-templated), GO:0043565 (sequence-specific DNA binding)
Niben101Scf01529g01006.1	53	17	51	35	0	7	10	3	-3.04	7.81655e-06	0.00327698	gb|KEH39049.1|	wound-responsive family protein [Medicago truncatula]	IPR022251 (Protein of unknown function wound-induced)	NA
Niben101Scf00163g03007.1	29	36	13	40	0	4	2	12	-2.88	1.7827e-05	0.00439499	AT1G76500.1	Predicted AT-hook DNA-binding family protein LENGTH=302	IPR005175 (Domain of unknown function DUF296)	NA
Niben101Scf01959g01001.1	159	94	171	99	20	45	12	6	-2.793	4.11503e-11	6.56045e-08	ref|NP_001047761.1|	product [Oryza sativa Japonica Group]	NA	NA
Niben101Scf06059g02006.1	46	14	31	3	3	2	4	7	-2.705	0.000219564	0.0236516	sp|Q9T068|EPFL2_ARATH	EPIDERMAL PATTERNING FACTOR-like protein 2	NA	NA
Niben101Scf02982g01023.1	152	125	250	140	22	56	27	15	-2.612	1.35625e-13	1.08111e-09	sp|Q9LCQ4|DNAJ_BRECH	Chaperone protein DnaJ	IPR001623 (DnaJ domain)	NA
Niben101Scf08508g02011.1	105	77	82	131	23	21	13	16	-2.597	1.38116e-12	3.66989e-09	sp|Q9LEX0|P2A13_ARATH	F-box protein PP2-A13	IPR001810 (F-box domain), IPR025886 (Phloem protein 2-like)	GO:0005515 (protein binding)
Niben101Scf01084g03003.1	772	2423	925	1203	255	497	49	206	-2.587	0.00029327	0.0285091	NA	Unknown protein	IPR004297 (Systemic acquired resistance protein SAR)	NA
Niben101Scf00108g00004.1	127	83	161	86	21	29	32	16	-2.37	5.75168e-13	2.29243e-09	sp|P48981|BGAL_MALDO	Beta-galactosidase	IPR001944 (Glycoside hydrolase, family 35), IPR017853 (Glycoside hydrolase superfamily)	GO:0004553 (hydrolase activity, hydrolyzing O-glycosyl compounds), GO:0005975 (carbohydrate metabolic process)
Niben101Scf05269g03023.1	31	26	35	14	6	8	7	2	-2.363	8.73644e-05	0.0131398	NA	Unknown protein	NA	NA
Niben101Scf09044g01012.1	252	479	394	278	46	148	50	71	-2.313	6.64218e-07	0.000378193	sp|P81370|TLP_ACTDE	Thaumatin-like protein	IPR001938 (Thaumatin)	NA
Niben101Scf10322g01012.1	12	40	23	22	4	6	12	2	-2.197	0.00019652	0.0218586	sp|Q52QH4|NAC68_ORYSJ	NAC domain-containing protein 68	IPR003441 (NAC domain)	GO:0003677 (DNA binding), GO:0006355 (regulation of transcription, DNA-templated)
Niben101Scf00912g02003.1	116	29	73	47	11	11	27	15	-2.191	3.18338e-05	0.00637323	AT3G10600.1	cationic amino acid transporter 7 LENGTH=584	IPR002293 (Amino acid/polyamine transporter I), IPR029485 (Cationic amino acid transporter, C-terminal)	GO:0003333 (amino acid transmembrane transport), GO:0015171 (amino acid transmembrane transporter activity), GO:0016020 (membrane)
Niben101Scf00745g02015.1	30	55	28	49	5	12	14	11	-2.118	0.000127886	0.0168036	sp|P47735|RLK5_ARATH	Receptor-like protein kinase 5	IPR001611 (Leucine-rich repeat), IPR003591 (Leucine-rich repeat, typical subtype), IPR011009 (Protein kinase-like domain), IPR013320 (Concanavalin A-like lectin/glucanase domain), IPR025875 (Leucine rich repeat 4)	GO:0004672 (protein kinase activity), GO:0004674 (protein serine/threonine kinase activity), GO:0005515 (protein binding), GO:0005524 (ATP binding), GO:0006468 (protein phosphorylation), GO:0016772 (transferase activity, transferring phosphorus-containing groups)
Niben101Scf09345g00013.1	242	201	285	248	32	79	94	47	-2.099	4.57772e-15	5.47358e-11	sp|B9DNJ9|DNAJ_STACT	Chaperone protein DnaJ	IPR001623 (DnaJ domain)	NA
Niben101Scf07019g00004.1	217	149	241	216	61	63	61	29	-2.097	9.10467e-13	3.11042e-09	sp|Q1QSX1|DNAJ_CHRSD	Chaperone protein DnaJ	IPR001623 (DnaJ domain)	NA
Niben101Scf01001g07015.1	61	126	65	139	39	22	30	14	-2.086	1.73594e-05	0.00436982	sp|O49508|FB237_ARATH	F-box protein	IPR001810 (F-box domain)	GO:0005515 (protein binding)
Niben101Scf01372g11012.1	36	46	71	33	17	8	20	5	-2.065	1.20387e-05	0.00327152	sp|P42211|ASPRX_ORYSJ	Aspartic proteinase	IPR001461 (Aspartic peptidase), IPR011001 (Saposin-like), IPR021109 (Aspartic peptidase domain)	GO:0004190 (aspartic-type endopeptidase activity), GO:0006508 (proteolysis)
Niben101Scf10363g00006.1	56	46	82	25	14	35	3	3	-2.063	0.000354284	0.0333557	emb|CDY27712.1|	BnaA05g31210D [Brassica napus]	NA	NA
Niben101Ctg08688g00001.1	759	526	435	1333	379	133	232	104	-2.026	4.4398e-05	0.00810483	sp|Q9SSK7|MLP34_ARATH	MLP-like protein 34	IPR000916 (Bet v I domain), IPR023393 (START-like domain)	GO:0006952 (defense response), GO:0009607 (response to biotic stimulus)
Niben101Scf01374g15011.1	671	402	650	548	91	210	232	92	-2	8.80819e-12	1.72753e-08	ref|NP_001047761.1|	product [Oryza sativa Japonica Group]	NA	NA
Niben101Scf00472g06013.1	214	179	252	203	77	64	38	71	-1.925	1.19011e-11	2.03288e-08	sp|Q9U2A9|BOP1_CAEEL	Ribosome biogenesis protein BOP1 homolog	IPR012953 (BOP1, N-terminal domain), IPR015943 (WD40/YVTN repeat-like-containing domain), IPR028598 (WD repeat BOP1/Erb1)	GO:0005515 (protein binding), GO:0006364 (rRNA processing), GO:0042254 (ribosome biogenesis)
Niben101Scf01237g07020.1	60	42	43	46	13	28	14	3	-1.868	0.000130644	0.0169794	AT2G40390.1	unknown protein; BEST Arabidopsis thaliana protein match is: unknown protein . LENGTH=496	NA	NA
Niben101Scf03326g05004.1	34	23	23	10	12	5	4	7	-1.86	0.000234658	0.0247207	NA	Unknown protein	NA	NA
Niben101Scf02245g00008.1	52	75	55	96	33	20	6	28	-1.856	6.14689e-06	0.00188457	AT5G37770.1	EF hand calcium-binding protein family LENGTH=161	IPR011992 (EF-hand domain pair), IPR028974 (TSP type-3 repeat)	GO:0005509 (calcium ion binding)
Niben101Scf04240g03001.1	81	148	41	95	29	22	40	25	-1.848	2.96746e-05	0.00617076	sp|Q01440|GTR1_LEIDO	Membrane transporter D1	IPR005828 (General substrate transporter), IPR020846 (Major facilitator superfamily domain)	GO:0005215 (transporter activity), GO:0016020 (membrane), GO:0016021 (integral component of membrane), GO:0022857 (transmembrane transporter activity), GO:0022891 (substrate-specific transmembrane transporter activity), GO:0055085 (transmembrane transport)
Niben101Scf05329g01008.1	22	38	38	16	2	12	10	12	-1.824	0.000442765	0.0383634	AT3G56200.1	Transmembrane amino acid transporter family protein LENGTH=435	IPR013057 (Amino acid transporter, transmembrane)	NA
Niben101Scf00726g02003.1	71	70	69	82	26	30	26	11	-1.813	4.36726e-08	4.17755e-05	AT4G34980.1	subtilisin-like serine protease 2 LENGTH=764	IPR015500 (Peptidase S8, subtilisin-related)	GO:0004252 (serine-type endopeptidase activity), GO:0006508 (proteolysis)
Niben101Scf02340g01003.1	375	270	471	365	131	184	86	67	-1.808	8.05717e-09	8.75815e-06	AT4G27450.1	Aluminium induced protein with YGL and LRDR motifs LENGTH=250	IPR024286 (Domain of unknown function DUF3700), IPR029055 (Nucleophile aminohydrolases, N-terminal)	NA
Niben101Scf02124g00007.1	53	78	45	60	32	12	23	13	-1.753	0.000102158	0.0144556	AT2G24100.1	unknown protein; BEST Arabidopsis thaliana protein match is: unknown protein . LENGTH=466	NA	NA
Niben101Scf10650g02017.1	546	337	544	555	119	188	204	143	-1.744	5.11038e-13	2.29243e-09	ref|NP_001047761.1|	product [Oryza sativa Japonica Group]	NA	NA
Niben101Scf01232g03010.1	113	82	150	82	28	68	32	19	-1.677	3.91214e-06	0.00135587	AT5G52570.1	beta-carotene hydroxylase 2 LENGTH=303	IPR006694 (Fatty acid hydroxylase)	GO:0005506 (iron ion binding), GO:0006633 (fatty acid biosynthetic process), GO:0016491 (oxidoreductase activity), GO:0055114 (oxidation-reduction process)
Niben101Scf11646g03020.1	84	69	85	83	23	24	35	30	-1.677	0.000124548	0.0165469	sp|Q00391|FRHB_METVO	Coenzyme F420 hydrogenase subunit beta	IPR007516 (Coenzyme F420 hydrogenase/dehydrogenase beta subunit, N-terminal), IPR007525 (Coenzyme F420 hydrogenase/dehydrogenase beta subunit, C-terminal), IPR011254 (Prismane-like)	GO:0003824 (catalytic activity), GO:0016491 (oxidoreductase activity), GO:0055114 (oxidation-reduction process)
Niben101Scf09711g00005.1	82	137	104	53	22	55	33	23	-1.666	3.40623e-06	0.00125318	AT1G32170.1	xyloglucan endotransglucosylase/hydrolase 30 LENGTH=343	IPR013320 (Concanavalin A-like lectin/glucanase domain)	GO:0004553 (hydrolase activity, hydrolyzing O-glycosyl compounds), GO:0005975 (carbohydrate metabolic process)
Niben101Scf02153g02002.1	126	61	118	72	22	37	33	40	-1.658	5.12419e-07	0.000314205	sp|Q2Y9Y7|BIOH_NITMU	Pimeloyl-[acyl-carrier protein] methyl ester esterase	IPR029058 (Alpha/Beta hydrolase fold)	NA
Niben101Scf10213g00009.1	388	212	545	358	108	176	111	134	-1.645	2.33272e-13	1.39462e-09	NA	Unknown protein	NA	NA
Niben101Scf06123g05006.1	77	52	52	34	7	35	29	5	-1.642	0.000348769	0.0329663	emb|CDX80857.1|	BnaC03g01110D [Brassica napus]	IPR007608 (Senescence regulator S40)	NA
Niben101Scf08799g00001.1	95	234	83	147	48	76	30	51	-1.633	2.2826e-06	0.000974752	gb|ACZ64224.1|	RPM1 interacting protein 4 transcript 2 [Lactuca saligna]	IPR008700 (Pathogenic type III effector avirulence factor Avr cleavage site)	NA
Niben101Scf01964g08023.1	172	132	190	191	64	54	78	53	-1.618	9.3911e-12	1.72753e-08	AT5G22510.1	alkaline/neutral invertase LENGTH=617	IPR008928 (Six-hairpin glycosidase-like), IPR024746 (Glycosyl hydrolase family 100)	GO:0003824 (catalytic activity), GO:0033926 (glycopeptide alpha-N-acetylgalactosaminidase activity)
Niben101Scf04382g00015.1	130	174	110	77	36	36	27	83	-1.613	6.41269e-06	0.00194118	sp|A2WWV5|ERG1_ORYSI	Elicitor-responsive protein 1	IPR000008 (C2 domain)	GO:0005515 (protein binding)
Niben101Scf02437g03005.1	67	56	72	32	33	19	18	14	-1.606	2.11465e-05	0.00495781	sp|P07753|PSBA_CHLRE	Photosystem Q(B) protein	IPR000484 (Photosynthetic reaction centre, L/M)	GO:0009772 (photosynthetic electron transport in photosystem II), GO:0019684 (photosynthesis, light reaction), GO:0045156 (electron transporter, transferring electrons within the cyclic electron transport pathway of photosynthesis activity)
Niben101Scf04328g00052.1	136	113	179	129	82	78	6	39	-1.603	0.000110073	0.0150019	sp|Q6EM56|RR7_STEPS	30S ribosomal protein S7, chloroplastic	IPR000235 (Ribosomal protein S5/S7), IPR006032 (Ribosomal protein S12/S23), IPR023798 (Ribosomal protein S7 domain)	GO:0003735 (structural constituent of ribosome), GO:0005622 (intracellular), GO:0005840 (ribosome), GO:0006412 (translation), GO:0015935 (small ribosomal subunit)
Niben101Scf02543g01008.1	120	217	146	145	75	82	33	46	-1.592	3.48848e-06	0.00126399	sp|Q08507|ACCO3_PETHY	1-aminocyclopropane-1-carboxylate oxidase 3	IPR005123 (Oxoglutarate/iron-dependent dioxygenase), IPR026992 (Non-haem dioxygenase N-terminal domain), IPR027443 (Isopenicillin N synthase-like)	GO:0016491 (oxidoreductase activity), GO:0016706 (oxidoreductase activity, acting on paired donors, with incorporation or reduction of molecular oxygen, 2-oxoglutarate as one donor, and incorporation of one atom each of oxygen into both donors), GO:0055114 (oxidation-reduction process)
Niben101Scf01773g08011.1	89	110	64	81	30	20	59	22	-1.572	2.42149e-05	0.00541749	sp|F1MK05|RN170_BOVIN	E3 ubiquitin-protein ligase RNF170	IPR013083 (Zinc finger, RING/FYVE/PHD-type)	GO:0005515 (protein binding), GO:0008270 (zinc ion binding)
Niben101Scf20283g00004.1	111	174	142	198	79	54	65	42	-1.557	2.59491e-09	3.26604e-06	sp|Q65KJ5|FOSB_BACLD	Metallothiol transferase FosB	IPR029068 (Glyoxalase/Bleomycin resistance protein/Dihydroxybiphenyl dioxygenase)	NA
Niben101Scf07123g00019.1	227	180	266	158	74	130	51	62	-1.539	1.06092e-07	8.74853e-05	sp|Q04739|GAL83_YEAST	SNF1 protein kinase subunit beta-3	IPR006828 (Association with the SNF1 complex (ASC) domain), IPR014756 (Immunoglobulin E-set), IPR030067 (SNF1-related protein kinase regulatory subunit beta-1)	GO:0005515 (protein binding), GO:0009744 (response to sucrose), GO:0043562 (cellular response to nitrogen levels)
Niben101Scf02805g05007.1	40	56	46	56	14	15	14	34	-1.532	5.73035e-06	0.00181877	AT2G01190.1	Octicosapeptide/Phox/Bem1p family protein LENGTH=720	IPR000270 (Phox/Bem1p)	GO:0005515 (protein binding)
Niben101Scf08341g10005.1	92	43	111	27	24	22	42	17	-1.525	0.000137363	0.0174728	AT3G24520.1	heat shock transcription factor C1 LENGTH=330	IPR011991 (Winged helix-turn-helix DNA-binding domain), IPR027725 (Heat shock transcription factor family)	GO:0003700 (sequence-specific DNA binding transcription factor activity), GO:0005634 (nucleus), GO:0006355 (regulation of transcription, DNA-templated), GO:0009408 (response to heat), GO:0043565 (sequence-specific DNA binding)
Niben101Scf08893g00009.1	87	232	115	126	75	68	28	52	-1.522	2.09128e-06	0.000909288	sp|Q8S8E3|PYL6_ARATH	Abscisic acid receptor PYL6	IPR019587 (Polyketide cyclase/dehydrase), IPR023393 (START-like domain)	NA

## Sheet: Sheet9
DeSeq2 showed no DEGs
EdgeR results - DEGs
GENE IDs_upregulated	OS1	OS2	OS3_	OS5	SS1	SS2	SS3	SS4	logFC	logCPM	F	PValue
Niben101Scf00669g00008.1	22	13	4	10	24	16	179	28	2.23862	1.84517	31.5528	7.12e-08
Niben101Scf01660g00007.1	350	375	207	376	447	368	2515	575	1.50012	5.9114	50.6991	2.38e-11
Niben101Scf01777g03010.1	49	40	17	63	88	26	356	90	1.64103	3.09614	34.6629	1.84e-08
Niben101Scf02191g03003.1	79	39	22	23	1	49	15	591	1.91559	3.2636	28.596	2.64e-07
Niben101Scf02349g03001.1	11	20	12	14	14	19	16	130	1.56345	1.53588	14.4448	0.000196377
Niben101Scf03147g09006.1	29	8	11	30	29	17	500	43	2.83342	2.97157	63.4016	1.73e-13
Niben101Scf04875g02008.1	43	34	12	58	51	44	347	61	1.69397	2.93971	33.7288	2.75e-08
Niben101Scf05094g00013.1	29	20	20	22	22	31	22	214	1.57789	2.18757	21.1147	8.04e-06
GENE IDs_downregulated	OS1	OS2	OS3_	OS5	SS1	SS2	SS3	SS4	logFC	logCPM	F	PValue
Niben101Scf00173g09006.1	54	148	123	27	22	43	15	30	-1.74462	2.48926	34.7137	1.8e-08
Niben101Scf01628g00019.1	139	42	75	31	15	36	20	32	-1.56178	2.26535	25.3774	1.13e-06
Niben101Scf03068g00011.1	223	233	192	3292	198	197	212	198	-2.35785	5.80361	78.3134	7.42e-16
mGFP4	4176	6841	2276	4569	329	311	377	308	-3.83688	7.83843	406.682	2.24e-48
